# Supplementary material for: Development of diagnostic PCR and LAMP markers for MALE STERILITY 1 (MS1) in Cryptomeria japonica D. Don
Source: BMC Res Notes. 2020 Sep 29;13:457. doi: 10.1186/s13104-020-05296-8 (PMC7526249; doi:10.1186/s13104-020-05296-8)
Supplement: Supplementary file 1 — Additional file 1: Table S1. Summary of the sequencing analysis for 83 individuals for CJt020762. Number of individual trees (N), length of the nucleotide sequence (bp), number of SNPs (nSNP), number of INDELs (nINDEL), number of haplotypes (nH), observed (HO) and expected heterozygosity (HE). HE was calculated by using GenAlEx 6.5 software. [file 13104_2020_5296_MOESM1_ESM.xlsx]

## Sheet: Table S1
Table S1 Summary of the sequencing analysis for 83 individuals for CJt020762
Number of individual trees (N), length of the nucleotide sequence (bp), number of SNPs (nSNP),
number of INDELs (nINDEL), number of haplotypes (nH), observed (HO) and expected
heterozygosity (HE). HE was calculated by using GenAlEx 6.5 software
Locus	N	bp	nSNP	nINDEL	nH	HO	HE
CJt020762	83	2479	45	5	49	0.892	0.92
Reference: Peakall, R. and Smouse P.E. (2012) GenAlEx 6.5: genetic analysis in Excel. Population genetic
software for teaching and research-an update. Bioinformatics 28, 2537-2539.
