# Supplementary material for: Development of diagnostic PCR and LAMP markers for MALE STERILITY 1 (MS1) in Cryptomeria japonica D. Don
Source: BMC Res Notes. 2020 Sep 29;13:457. doi: 10.1186/s13104-020-05296-8 (PMC7526249; doi:10.1186/s13104-020-05296-8)
Supplement: Supplementary file 2 — Additional file 2: Table S2. Buffer composition used for DNA extraction from Cryptomeria japonica. a extraction buffer I, b wash buffer, and c 2 × CTAB buffer. [file 13104_2020_5296_MOESM2_ESM.xlsx]

## Sheet: Table S2
Table S2 Buffer composition used for DNA extraction from Cryptomeria japonica
a) Extraction buffer I：
50mM	Tris pH 8.0
5mM	EDTA
350mM	Sorbitol
0.1	PVP (Polyvinylpyrrolidone (average mol.wt. 40,000))
0.1%	BSA (Bovine serum albumin)
b) Wash buffer:
50mM	Tris pH 8.0
25mM	EDTA
350mM	Sorbitol
0.1%	2-mercaptoethanol (added just before use)
c) 2x CTAB buffer:
20 mM	EDTA
100 mM	Tris pH 8.0
1.4 M	NaCl
0.02	CTAB
0.4%	2-mercaptoethanol (added just before use)
